# Supplementary material for: The Missed Opportunity of Patient-Centered Medical Homes to Thrive in an Asian Context
Source: Int J Environ Res Public Health. 2021 Feb 13;18(4):1817. doi: 10.3390/ijerph18041817 (PMC7917999; doi:10.3390/ijerph18041817)
Supplement: Supplementary file 1 [file ijerph-18-01817-s001.zip]

Archive with 2 entries (2 files):
- Supplementary Material 1 COREQ checklist_revised.docx
- Supplementary material file 2 Interview Guide_revised.docx
